# Supplementary material for: Cancer Spheroids Embedded in Tissue-Engineered Skin Substitutes: A New Method to Study Tumorigenicity In Vivo
Source: Int J Mol Sci. 2024 Jan 26;25(3):1513. doi: 10.3390/ijms25031513 (PMC10855415; doi:10.3390/ijms25031513)
Supplement: Supplementary file 1 [file ijms-25-01513-s001.zip]

Archive with 1 entries (1 files):
- ijms-2823094-supplementary.pdf
